# Supplementary material for: Effect of Digested Selected Food Items on Markers of Oxidative Stress and Inflammation in a Caco-2-Based Human Gut Epithelial Model
Source: Antioxidants (Basel). 2024 Jan 25;13(2):150. doi: 10.3390/antiox13020150 (PMC10885899; doi:10.3390/antiox13020150)
Supplement: Supplementary file 1 [file antioxidants-13-00150-s001.zip]

Archive with 1 entries (1 files):
- antioxidants-2802263-supplementary.pdf
